# Supplementary material for: Bta-miR-665 improves bovine blastocyst development through its influence on microtubule dynamics and apoptosis
Source: Front Genet. 2024 Oct 16;15:1437695. doi: 10.3389/fgene.2024.1437695 (PMC11521815; doi:10.3389/fgene.2024.1437695)
Supplement: Supplementary file 1 [file Table2.XLSX]

## Sheet: Sheet1
Gene ID	Gene Symbol	Type	log2 (In_665 / Inc_665)	FDR (In_665 / Inc_665)	log2 (In_665 / SOF_NC)	FDR (In_665 / SOF_NC)
509821	ELMO1	mRNA	3.26	2.5e-58	2.22	1.1e-36
768081	TNFSF18	mRNA	3.24	1.4e-19	3.38	1.1e-19
518698	ZSCAN5B	mRNA	3.14	0.000615	4.3	5.6e-10
538639	NLRP3	mRNA	3.12	0.000195	3.54	4.18e-06
508394	CASQ1	mRNA	3.02	2.5e-14	1.13	0.000263
521764	MYH7B	mRNA	3.02	1.02e-106	1.96	3.2e-61
101905933	LOC101905933	mRNA	2.94	0.000843	3.12	0.000343
534500	NRCAM	mRNA	2.81	0.000252	3.55	4e-08
511735	HBG	mRNA	2.77	6.2e-32	3.07	1.1e-41
107131172	LOC107131172	mRNA	2.77	5.25e-06	2.61	0.000115
497204	UBA7	mRNA	2.62	1.8e-51	2.59	2.7e-48
508086	LOC508086	mRNA	2.46	3.38e-06	2.33	4.79e-05
100140226	LOC100140226	mRNA	2.46	0.000219	3.17	2e-08
282013	PSMB8	mRNA	2.41	2.9e-19	1.9	8.5e-14
521567	TRIM64	mRNA	2.38	1.61e-06	3.13	1.9e-15
353351	BMP15	mRNA	2.38	2.39e-06	2.14	0.000173
618686	LOC618686	mRNA	2.38	5.8e-11	1.82	5.93e-05
112447361	LOC112447361	mRNA	2.37	0.000525	2.54	0.000178
510377	SP140	mRNA	2.32	2e-19	2.72	3.9e-22
787080	IGSF22	mRNA	2.29	1.5e-18	3.07	9.7e-48
522802	ACCSL	mRNA	2	6e-07	3.38	8.4e-31
781199	MAP10	mRNA	2	0.000877	2.12	0.000526
101903496	LOC101903496	mRNA	1.97	2e-08	2.84	3.3e-22
781710	LOC781710	mRNA	1.92	0.000569	2.36	3.17e-06
538435	LOC538435	mRNA	1.83	5.8e-71	2	3.8e-84
510631	LOC510631	mRNA	1.79	4e-17	1.83	1.3e-16
527187	PPP1R3E	mRNA	1.79	0.000525	2.11	1.91e-05
789309	LOC789309	mRNA	1.78	0.000149	3.29	9e-25
100140788	LOC100140788	mRNA	1.76	3.4e-12	1.86	7e-13
782781	LOC782781	mRNA	1.75	1.6e-13	1.17	0.000203
783472	LOC783472	mRNA	1.74	0	1.3	4.62e-249
783691	ARGFX	mRNA	1.7	4.3e-22	1.04	1.68e-05
100297492	DUXA	mRNA	1.69	4e-09	2.58	1.9e-27
539767	RASSF5	mRNA	1.68	1.1e-13	1.5	3e-09
281289	LYZ3	mRNA	1.58	1.5e-13	1.1	8.74e-05
510708	ADCY2	mRNA	1.58	8e-07	1.43	8.55e-05
280968	TPPP	mRNA	1.53	1.9e-08	4.36	1.11e-05
505518	C15H11orf34	mRNA	1.46	5.5e-13	1.99	3.9e-27
539930	CALB1	mRNA	1.36	1.2e-12	1.34	8.1e-11
100848290	SCIMP	mRNA	1.28	7.47e-06	1.32	1.57e-05
100848920	RGS2	mRNA	1.26	7.34e-05	-1.87	2.59e-05
101904481	LOC101904481	mRNA	1.26	6.1e-15	1.41	7.9e-18
527051	CIDEA	mRNA	1.22	0.000219	1.52	1.26e-06
786230	S100A3	mRNA	1.21	4e-43	1.03	3e-24
789280	KPNA7	mRNA	1.21	0.000368	2.03	1.3e-13
112445660	LOC112445660	mRNA	1.19	1.22e-205	1.01	2.18e-112
112441492	ZSCAN4	mRNA	1.16	3.84e-05	1.65	8.8e-11
100139352	DENND6B	mRNA	1.15	8.7e-11	1.21	1e-10
507718	NECTIN4	mRNA	1.07	0.000754	1.81	3.1e-12
517884	LOC517884	mRNA	1.06	0.000186	1.72	5.2e-13
100140553	GJB4	mRNA	1.05	8e-09	1.62	4.7e-24
534991	STMN2	mRNA	0.85	0.000497	0.52	6.15e-05
536286	ITGB8	mRNA	-1.11	5.04e-05	-1.81	2.7e-10
100337258	TMTC2	mRNA	-1.14	0.000495	-2.14	6e-09
524917	MRO	mRNA	-1.17	1.5e-32	-1.91	3.4e-68
613541	NDUFA4L2	mRNA	-1.21	1.1e-29	-2.15	6.3e-68
281499	SPP1	mRNA	-1.3	7.8e-28	-2.28	2.3e-61
539466	PPP1R3C	mRNA	-1.3	0.000564	-2.17	2e-07
538070	RFX3	mRNA	-1.32	0.000194	-1.05	0.000996
517044	TBX18	mRNA	-1.43	0.000185	-1.3	0.000264
540025	RERG	mRNA	-1.64	7.03e-05	-1.56	6.34e-05
338086	COX7A1	mRNA	-2.17	5.25e-06	-1.49	0.000267
530657	COL6A3	mRNA	-2.28	1e-08	-3.66	5.1e-14
533203	MMP19	mRNA	-2.3	3e-08	-1.8	1.12e-06
511749	LTC4S	mRNA	-2.39	4e-09	-2.39	1e-09
539009	LOC539009	mRNA	-2.56	7.9e-06	-5.73	5.4e-11
281971	PDE2A	mRNA	-2.63	3.51e-05	-1.95	0.000396
282527	TNFRSF1A	mRNA	-3.24	1.4e-19	-3.38	1.1e-19
539380	MUM1L1	mRNA	-4.39	4.2e-10	-1.69	0.000125
615107	CXCL10	mRNA	-4.95	6e-08	-3.37	1.32e-06
529939	LAMB3	mRNA	-10.81	2.5e-05	-3.17	0.000702
280888	OXT	mRNA	-11.1	1.79e-06	-2.87	0.000267
613476	FAM163A	mRNA	-12.1	4.8e-13	-2.87	4e-08
