# Supplementary material for: Bta-miR-665 improves bovine blastocyst development through its influence on microtubule dynamics and apoptosis
Source: Front Genet. 2024 Oct 16;15:1437695. doi: 10.3389/fgene.2024.1437695 (PMC11521815; doi:10.3389/fgene.2024.1437695)
Supplement: Supplementary file 2 [file Table3.XLSX]

## Sheet: Sheet1
Gene ID	Gene Symbol	Type	log2 (M_665 / MN_665)	FDR (M_665 / MN_665)	log2 (M_665 / SOF_NC)	FDR (M_665 / SOF_NC)
521567	TRIM64	mRNA	-3.27	1.4e-14	-3.29	8.5e-14
280991	AKT1	mRNA	-3.16	2.82989e-05	-2.39	1.07e-06
616868	LOC616868	mRNA	-3.09	0.000317	-2.88	0.000598
100295973	TUBB2A	mRNA	-3.04	2.7e-42	-1.12	0.000544
353108	ANK1	mRNA	-2.32	0.00068	-2.91	1e-07
534923	AKT2	mRNA	-2.25	0.00143218	-3.34	0.0485
280968	TPPP	mRNA	-2.16	2.11e-05	-1.81	0.000295
514257	LOC514257	mRNA	-2.1	0.00047	-2.54	2e-07
100125233	STAU2	mRNA	-1.8	1.5e-72	-1.41	1.7e-22
534933	SCRN1	mRNA	-1.73	0.000873	-1.91	2.03e-05
534991	STMN2	mRNA	-1.71	0.007	-3.25	1.12e-10
528075	RNF17	mRNA	-1.6	1.88e-05	-2	1.7e-10
512660	SEMA3C	mRNA	-1.56	0.000564	-1.78	4e-06
507988	CYP3A4	mRNA	-1.53	1.35e-06	-1.2	0.000132
541273	FBLN7	mRNA	-1.38	1.73e-06	-1.11	9.17e-05
507517	TKTL1	mRNA	-1.37	1.9e-12	-1.11	7e-09
100139352	DENND6B	mRNA	-1.3	7.8e-28	-2.28	2.3e-61
521764	MYH7B	mRNA	-1.17	1.5e-32	-1.91	3.4e-68
532674	ADGRF5	mRNA	-1.14	1.26e-05	1.32	0.000407
100137872	AKT3	mRNA	-1.13	1.27e-06	-3.23	0.000303
533337	TMEM35A	mRNA	-1.08	1.42e-05	-1.63	1e-16
511699	CLCN4	mRNA	-1.07	9.34e-06	-1.1	3e-07
282532	RASA3	mRNA	-1.05	0.000139	-1.04	2.51e-05
509596	ATP13A5	mRNA	-1.04	3e-07	-1.04	8e-09
281172	FSHR	mRNA	-1.01	0.000114	-1.02	1.06e-05
100125921	TMEM9	mRNA	1.01	1e-08	1.26	1e-09
508394	CASQ1	mRNA	1.02	0.000292	1.17	1.61e-05
538634	CTHRC1	mRNA	1.03	9.7e-11	1.26	4e-13
510850	SERPINH1	mRNA	1.05	4.4e-64	1.35	2.8e-84
282013	PSMB8	mRNA	1.1	1.15e-05	1.48	6e-09
510377	SP140	mRNA	1.17	0.000519	1.52	7.22e-06
510773	PID1	mRNA	1.18	0.000166	1.18	0.00027
508941	CYR61	mRNA	1.22	9.5e-37	2.31	1e-80
280713	ADM	mRNA	1.25	3.9e-32	1.29	1.2e-30
282871	MMP9	mRNA	1.27	0.000585	1.54	8.44e-05
282094	TIMP3	mRNA	1.29	1.1e-42	1.68	1.1e-56
513038	CTSK	mRNA	1.34	2.7e-22	-1.09	4.4e-31
614712	THY1	mRNA	1.35	5.7e-21	1.11	3.4e-14
515202	USP18	mRNA	1.38	5.6e-17	2	4.5e-26
512486	LOC512486	mRNA	1.39	1e-09	2.21	8e-17
497204	UBA7	mRNA	1.42	3e-09	1.14	1e-07
511469	ALDH3B1	mRNA	1.42	4.72e-06	1.09	0.000473
539715	CNRIP1	mRNA	1.42	3.4e-12	1.1	8e-08
504335	TAPBP	mRNA	1.49	2.5e-61	1.22	2e-41
504760	DDX58	mRNA	1.55	1e-38	1.64	1.3e-38
505472	PYGL	mRNA	1.55	1.5e-37	1.28	5.5e-26
535222	EFEMP2	mRNA	1.56	1.35e-05	1.5	3.96e-05
533461	ANKRD55	mRNA	1.58	1e-08	1.21	9.98e-06
100139730	COL15A1	mRNA	1.58	1.55e-05	2.66	1e-09
507095	SPRY1	mRNA	1.61	8.99e-05	1.79	2.92e-05
539820	TRIM34	mRNA	1.62	3e-07	1.42	6.57e-06
532219	CPXM1	mRNA	1.63	1e-08	1.01	0.000213
781953	MATN2	mRNA	1.65	0.000174	2.38	1.37e-06
613328	ZNF385B	mRNA	1.66	1.35e-05	1.58	3.93e-05
539369	NRP1	mRNA	1.73	2.95e-05	2.27	6e-07
534583	CNN1	mRNA	1.74	2e-09	1.15	2.96e-05
281983	PLAUR	mRNA	1.76	6.2e-50	1.85	1.9e-49
537379	RBP1	mRNA	1.76	2.3e-48	1.81	1.4e-46
510833	COL3A1	mRNA	1.77	6.79e-157	2.06	4.35e-177
534427	EGFLAM	mRNA	1.82	6.29e-05	3.2	1e-08
508378	DHX58	mRNA	1.85	6.2e-21	1.91	2e-20
100141266	LOC100141266	mRNA	1.85	1.89e-05	-1.71	0.000987
282866	SPON1	mRNA	1.87	1.3e-30	1.8	3.3e-27
107131209	LOC107131209	mRNA	1.87	0.000179	1.79	0.00021
519922	OAS1Z	mRNA	1.88	6.9e-05	2.99	5e-08
509821	ELMO1	mRNA	1.9	9.3e-24	1.74	5.2e-23
281960	POSTN	mRNA	1.96	0	1.15	6.88e-223
444863	GYPC	mRNA	1.98	1.1e-10	1.62	7e-08
529049	MRC2	mRNA	2	2e-07	1.75	4.02e-06
523311	GPX7	mRNA	2.01	4.3e-11	1.47	4e-07
100298356	LOC100298356	mRNA	2.06	2.7e-30	1.35	8.3e-16
531659	C1QTNF3	mRNA	2.07	1.7e-80	3.04	3.49e-117
514394	UCHL1	mRNA	2.13	1.95e-105	1.11	3.3e-38
281409	PLOD1	mRNA	2.14	8.7e-50	1.49	1.8e-28
338092	THBS2	mRNA	2.15	1.4e-59	1.16	5.4e-23
282351	ST3GAL1	mRNA	2.17	8.69e-05	5.17	4e-09
533049	BOLA	mRNA	2.2	1e-54	1.44	1.3e-28
280847	LUM	mRNA	2.23	0	1.57	0
280873	MX2	mRNA	2.23	4.6e-18	3.14	7.6e-25
509740	XAF1	mRNA	2.24	1.1e-11	1.97	1e-09
281694	CLCA3	mRNA	2.25	2.5e-12	4.25	2e-21
535310	FKBP10	mRNA	2.26	2e-57	1.51	2.5e-31
282187	COL1A1	mRNA	2.29	3.32e-187	1.99	2.37e-146
347699	OAS1X	mRNA	2.31	1.6e-18	2.77	7.4e-22
535490	IFIH1	mRNA	2.31	5.7e-25	1.75	1.2e-16
538590	COL5A2	mRNA	2.31	7e-46	1.27	4e-19
280740	CA2	mRNA	2.34	6.8e-18	2.87	2.3e-21
534626	GRIA3	mRNA	2.4	2e-10	2.4	4.2e-10
511531	LOC511531	mRNA	2.41	4e-08	3.1	1e-09
520631	SNAI2	mRNA	2.44	7.3e-21	3.29	4.7e-27
527520	HERC6	mRNA	2.44	2.8e-28	1.78	3.5e-18
280872	MX1	mRNA	2.46	9.07e-231	2.22	3.62e-191
536153	GPC6	mRNA	2.46	5.16e-05	2.24	0.000153
506759	IFI16	mRNA	2.48	1.8e-20	2.23	1.1e-17
281294	MAP2	mRNA	2.49	3.2e-12	1.22	6.57e-05
404185	IGFBP5	mRNA	2.49	0	1.8	0
518004	SFRP4	mRNA	2.49	0.00022	3.22	1.85e-05
280955	VIM	mRNA	2.5	0	1.15	5.4e-125
522631	PIEZO2	mRNA	2.51	8.5e-12	1.68	4e-07
516399	UGGT2	mRNA	2.58	5.7e-11	1.13	0.000666
508348	IFI44	mRNA	2.61	2.4e-35	2.77	6.9e-36
518458	SEMA6D	mRNA	2.67	8.1e-30	1.69	3.2e-16
504323	THBS3	mRNA	2.7	1.6e-20	1.14	1.72e-06
540664	TNC	mRNA	2.7	2.2e-10	2.44	4e-09
281168	FMOD	mRNA	2.71	2.01e-300	3.02	0
281530	THBS1	mRNA	2.72	4.7e-56	2.7	3e-53
539622	SUCNR1	mRNA	2.75	2.5e-19	1.5	1e-08
787080	IGSF22	mRNA	2.77	6.2e-32	3.07	1.1e-41
614283	GRIA2	mRNA	2.81	7.03e-05	4.81	5e-07
280678	C4A	mRNA	2.82	6.4e-20	2.19	1.5e-14
281368	OLR1	mRNA	2.87	2.5e-86	2.01	7.9e-54
768081	TNFSF18	mRNA	2.87	2.5e-16	3.25	3.1e-19
100848491	COL5A1	mRNA	2.87	2.5e-39	2.09	4.9e-26
538437	GEM	mRNA	2.91	9.4e-36	1.07	4e-09
511596	NDP	mRNA	2.93	1.9e-27	1.23	9e-09
525276	ADAMTS12	mRNA	2.93	1.5e-10	2.47	1e-08
511774	C1QTNF1	mRNA	2.94	2.6e-13	1.57	2.84e-06
515235	CCDC80	mRNA	2.94	9.36e-224	3.83	1.64e-269
515091	IFIT5	mRNA	2.96	2.2e-62	1.86	4.3e-34
540407	CSRP3	mRNA	2.97	1.07e-174	1.4	9.8e-63
614940	PRSS35	mRNA	2.97	3e-57	1.94	5.1e-33
100139670	LOC100139670	mRNA	2.99	0	2.47	2.85e-259
509963	ANGPTL4	mRNA	3	0.00017	2.58	0.000539
513841	PAMR1	mRNA	3	1e-08	12.23	6.8e-14
281477	SCG2	mRNA	3.02	1.2e-31	-1.26	2e-23
100125236	MCPH1	mRNA	3.04	1.4e-41	-1.89	3.6e-05
767910	gene-PLAC8	mRNA	3.06	9.2e-36	3.64	4.4e-40
281407	PLAT	mRNA	3.09	0	2.4	0
515834	TGFB1I1	mRNA	3.1	1e-21	1.78	4.3e-11
281212	GRO1	mRNA	3.12	2.59e-06	3.54	6e-07
282000	PRELP	mRNA	3.12	7.3e-16	1.23	4.08e-05
282113	UPK1B	mRNA	3.12	5.1e-16	1.12	0.000191
515677	TSHZ2	mRNA	3.12	5.7e-05	3.12	5.59e-05
532481	SOD3	mRNA	3.21	1.7e-15	1.47	3.65e-06
508347	IFI44L	mRNA	3.23	9.2e-45	2.45	3.7e-32
506413	C1QTNF6	mRNA	3.32	3.6e-21	1.57	1e-08
532863	PI15	mRNA	3.32	0.0004	10.97	7.46e-06
514205	SAMD9	mRNA	3.36	5e-14	3.36	1.1e-13
515911	STRA6	mRNA	3.36	2.59e-199	1.51	1.4e-71
536409	PAPSS2	mRNA	3.39	4.4e-78	2.57	2.7e-56
282662	VCAN	mRNA	3.42	2.19e-147	2.37	1.6e-95
515161	ATP1A2	mRNA	3.44	6.6e-13	2.32	1e-08
510915	OIT3	mRNA	3.46	0.000128	11.1	2.05e-06
784766	RBMS3	mRNA	3.46	7e-09	2.29	5.9e-06
508990	RARRES2	mRNA	3.49	2.97e-218	2.21	2.53e-127
353510	IFITM1	mRNA	3.53	0	2.23	9.22e-179
282255	IFITM3	mRNA	3.58	9.92e-281	1.72	1.04e-114
100295712	LOC100295712	mRNA	3.58	7e-08	1.5	1.53e-05
506415	RSAD2	mRNA	3.64	2.24e-05	3.06	9.59e-05
781881	SNX31	mRNA	3.64	2.24e-05	3.64	2.17e-05
505318	OLFML3	mRNA	3.67	1e-10	2.21	1.5e-06
512913	IFI6	mRNA	3.67	0	2.73	0
654488	OAS1Y	mRNA	3.81	0	2.55	1.01e-204
281871	ISG15	mRNA	3.89	2.4e-179	3.52	6.98e-158
777644	GSTA1	mRNA	3.89	5.03e-111	2.2	2.7e-59
615505	TMEM176B	mRNA	3.9	5.53e-138	2.37	1.4e-80
613811	CXCL12	mRNA	3.93	1e-30	2.42	1.2e-18
506604	ISG20	mRNA	4.04	2.4e-18	2.77	5.9e-13
404082	TMEM176A	mRNA	4.06	4.3e-87	1.47	4.5e-26
100848648	LOC100848648	mRNA	4.06	2.3e-26	1.55	5e-09
507055	LOC507055	mRNA	4.24	8e-09	11.91	5.4e-11
281376	LOC281376	mRNA	4.3	1.2e-78	3.86	5.4e-70
281254	INHA	mRNA	4.33	1.2e-42	3.8	1.6e-37
281948	NR5A1	mRNA	4.64	3.65e-06	2.64	0.000329
615490	SMOC2	mRNA	4.64	3.65e-06	2.32	0.000945
509367	CLEC14A	mRNA	4.67	1.9e-12	12.32	9.1e-15
504963	DPT	mRNA	4.77	2.6e-20	13	7e-24
538516	PDLIM3	mRNA	4.95	1.2e-86	2.91	3.9e-55
532442	RTP4	mRNA	5.16	1.9e-46	2.9	4.4e-29
280705	TF	mRNA	5.49	8.2e-12	1.49	0.000882
618737	LOC618737	mRNA	6.46	1.4e-24	4.14	1.6e-19
616885	FGF7	mRNA	10.34	0.00078	10.34	0.00062
505184	SERPINB2	mRNA	10.55	0.000214	10.55	0.000179
539800	TNFSF4	mRNA	11.4	8e-08	3.75	6.88e-06
100847722	BECN2	mRNA	11.55	1e-08	1.5	1.55e-06
509678	IFIT3	mRNA	11.6	5e-09	4.95	8e-08
