# Supplementary material for: Bta-miR-665 improves bovine blastocyst development through its influence on microtubule dynamics and apoptosis
Source: Front Genet. 2024 Oct 16;15:1437695. doi: 10.3389/fgene.2024.1437695 (PMC11521815; doi:10.3389/fgene.2024.1437695)
Supplement: Supplementary file 3 [file Table4.XLSX]

## Sheet: Replication
665		NC		In-665		InNC				665		NC		In-665		InNC				Control
cleavage	Total	cleavage	Total	cleavage	Total	cleavage	Total			Blastocyst	Total	Blastocyst	Total	Blastocyst	Total	Blastocyst	Total			cleavage	Total	Blastocyst	Total
28	31	17	25	18	25	17	25			9	25	5	25	6	25	7	25			10	12	5	12
22	25	25	28	23	26	28	30			16	31	10	28	8	26	10	30			22	25	6	25
16	21	20	25	18	25	20	25			10	25	7	25	6	25	8	25			20	25	9	25
19	25	17	22	13	20	18	22			7	21	8	22	5	20	7	22			20	25	10	25
22	25	23	25	19	25	22	25			12	25	7	25	4	25	8	25			20	28	9	28
21	25	23	25	18	25	21	25			7	25	6	25	3	25	7	25			20	22	8	22
22	25	21	25	20	25	22	25			8	25	7	25	5	25	7	25			20	24	10	24
23	25	21	25	19	25	20	25			8	25	8	25	6	25	7	25			19	22	6	22
20	25	21	25	19	25	19	25			8	25	8	25	6	25	8	25			24	30	11	30
19	25	17	25	18	25	17	25			9	25	7	25	5	25	4	25			22	30	10	30
25	30	20	27	22	29	23	27			12	30	9	27	9	29	8	27			21	25	9	25
20	25	21	25	14	25	21	25			12	25	9	25	5	25	11	25			20	25	10	25
21	25	20	25	15	25	18	25			12	25	10	25	7	25	9	25			20	25	8	25
22	25	19	25	17	25	20	25			14	25	10	25	12	25	10	25			20	25	8	25
20	25	20	25	18	25	20	25			12	25	12	25	12	25	11	25			20	25	8	25
20	25	18	25	16	25	21	25			11	25	8	25	11	25	10	25			19	25	10	25
17	25	17	25	15	25	16	25			13	25	12	25	10	25	11	25			19	25	9	25
18	25	19	25	16	25	20	25			13	25	10	25	9	25	10	25			20	25	10	25
21	25	20	25	14	25	18	25			10	25	8	25	7	25	7	25			19	25	9	25
396	482	379	477	332	475	381	479			203	482	161	477	136	475	160	479			18	25	8	25
0.821577		0.794549		0.698947		0.795407				0.421162		0.337526		0.286316		0.334029				19	25	8	25
																				19	25	10	25
Cleavage Ratio										Blastocyst Ratio										431	543	191	543
																				0.793738		0.35175
