# Supplementary material for: Bta-miR-665 improves bovine blastocyst development through its influence on microtubule dynamics and apoptosis
Source: Front Genet. 2024 Oct 16;15:1437695. doi: 10.3389/fgene.2024.1437695 (PMC11521815; doi:10.3389/fgene.2024.1437695)
Supplement: Supplementary file 4 [file Table1.XLSX]

## Sheet: Sheet1
Gene ID	Gene Symbol	Type	Functions	log2 (M_665 / MN_665)	FDR (MN_665 / M_665)	log2 (M_665 / SOF_NC)	FDR (SOF_NC / M_665)	log2 (In_665 / Inc_665)	FDR (Inc_665 / In_665)	log2 (In_665 / SOF_NC)	FDR (SOF_NC / In_665)
768081	TNFSF18	mRNA	ERK Signaling	2.87	2.5e-16	3.25	3.1e-19	3.24	1.4e-19	3.38	1.1e-19
497204	UBA7	mRNA	Ubiquitin-Activating Enzyme	1.42	3e-09	1.14	1e-07	2.62	1.8e-51	2.59	2.7e-48
510377	SP140	mRNA	Nuclear Autoantigen	1.17	0.000519	1.52	7.22e-06	2.32	2e-19	2.72	3.9e-22
282013	PSMB8	mRNA	Inflammation, aggravate atherosclerosis	1.1	1.15e-05	1.48	6e-09	2.41	2.9e-19	1.9	8.5e-14
508394	CASQ1	mRNA	tubular aggregates, inflammation	1.02	0.000292	1.17	1.61e-05	3.02	2.5e-14	1.13	0.000263
521764	MYH7B	mRNA	cardiac transcriptional regulation	-1.17	1.5e-32	-1.91	3.4e-68	3.02	1.02e-106	1.96	3.2e-61
100139352	DENND6B	mRNA	Vesicle-mediated transport	-1.3	7.8e-28	-2.28	2.3e-61	1.15	8.7e-11	1.21	1e-10
534991	STMN2	mRNA	PMID: 16618812, axons regeneration	-1.71	0.00700358	-3.25	1.19761e-10	0.85	0.000496796	0.52	6.14871e-05
509821	ELMO1	mRNA	Axon Guidance. cytoskeleton rearrangements	-1.9	9.3e-24	-1.74	5.2e-23	3.26	2.5e-58	2.22	1.1e-36
280968	TPPP	mRNA	PMID: 14623963, microtubule stabilization and axonal extension	-2.16	2.11403e-05	-1.81	0.00029509	1.53	1.89767e-08	4.36	1.10689e-05
787080	IGSF22	mRNA	actin binding and structural constituent of muscle	-2.77	6.2e-32	-3.07	1.1e-41	2.29	1.5e-18	3.07	9.7e-48
521567	TRIM64	mRNA	foam cell formation, pyroptosis, and inflammation	-3.27	1.4e-14	-3.29	8.5e-14	2.38	1.61e-06	3.13	1.9e-15
